# Supplementary material for: Fabrication of Polymeric Coatings with Controlled Microtopographies Using an Electrospraying Technique
Source: PLoS One. 2015 Jun 19;10(6):e0129960. doi: 10.1371/journal.pone.0129960 (PMC4475032; doi:10.1371/journal.pone.0129960)
Supplement: S1 Data — (XLSX) [file pone.0129960.s001.xlsx]

## Sheet: Sheet1
Figure 2(a)			Figure 2(b)			Figure 2(c)			Figure 2(d)
1.3 kV/cm			1.4 kV/cm			1.5 kV/cm			1.6 kV/cm
Diameter (um)	Count Percentage (%)		Diameter (um)	Count Percentage (%)		Diameter (um)	Count Percentage (%)		Diameter (um)	Count Percentage (%)
0	0		0	0		0	0		0	0
5	0		5	0		5	0		5	4.2424
10	0		10	0		10	0		10	2.4242
15	0		15	0		15	0		15	0
20	0.9934		20	0		20	0		20	0
25	0.9934		25	0		25	0		25	1.2121
30	0.9934		30	0.3226		30	0		30	5.4545
35	4.3046		35	0		35	0.2092		35	15.1515
40	7.6159		40	0		40	2.9289		40	21.8182
45	8.6093		45	2.9032		45	14.6444		45	19.3939
50	8.2781		50	5.4839		50	28.2427		50	18.1818
55	10.2649		55	7.7419		55	32.8452		55	9.0909
60	9.9338		60	17.4194		60	15.0628		60	3.0303
65	9.9338		65	25.8065		65	5.0209		65	0
70	7.6159		70	22.9032		70	0.8368		70	0
75	4.6358		75	9.6774		75	0.2092		75	0
80	5.9603		80	5.4839		80	0		80	0
85	4.6358		85	1.2903		85	0		85	0
90	4.3046		90	0.6452		90	0		90	0
95	3.3113		95	0.3226		95	0		95	0
100	1.9868		100	0		100	0		100	0
105	1.6556
110	0.9934
115	1.3245
120	0.6623
125	0.6623
130	0
135	0
140	0
145	0
150	0
155	0
160	0.3311
