# Supplementary material for: Fabrication of Polymeric Coatings with Controlled Microtopographies Using an Electrospraying Technique
Source: PLoS One. 2015 Jun 19;10(6):e0129960. doi: 10.1371/journal.pone.0129960 (PMC4475032; doi:10.1371/journal.pone.0129960)
Supplement: S1 Table — (XLSX) [file pone.0129960.s002.xlsx]

## Sheet: Sheet1
Electrospraying Modes	Electric Field (kV/cm)	Droplet Diameter (μm)	p value* (vs. 1.3 kV/cm)	p value* (vs. 1.4 kV/cm)	p value* (vs. 1.5 kV/cm)
Micro-dripping mode	1.3	62±22	N/A	0.57	<0.0001
Spindle mode	1.4	63±9	0.57	N/A	<0.0001
Cone-jet mode	1.5	51±6	<0.0001	<0.0001	N/A
Procession mode	1.6	39±12, <10	<0.0001	<0.0001	<0.0001
*Two-tailed unpaired t test with Welch's correction
